# Supplementary material for: Expanded HPV Genotyping by Single-Tube Nested-Multiplex PCR May Explain HPV-Related Disease Recurrence
Source: Microorganisms. 2024 Nov 15;12(11):2326. doi: 10.3390/microorganisms12112326 (PMC11596377; doi:10.3390/microorganisms12112326)
Supplement: Supplementary file 1 [file microorganisms-12-02326-s001.zip]

Archive with 1 entries (1 files):
- microorganisms-3277391-supplementary.pdf
